# Supplementary material for: Common marmosets are sensitive to simple dependencies at variable distances in an artificial grammar
Source: Evol Hum Behav. 2019 Mar;40(2):214–21. doi: 10.1016/j.evolhumbehav.2018.11.006 (PMC6472617; doi:10.1016/j.evolhumbehav.2018.11.006)
Supplement: Supplementary file 3 — Supplementary Material 2 [file mmc3.zip]

Archive with 1 entries (1 files):
- GLMM_data.csv
